# Supplementary material for: Anodal Transcranial Direct Current Stimulation Shows Minimal, Measure-Specific Effects on Dynamic Postural Control in Young and Older Adults: A Double Blind, Sham-Controlled Study
Source: PLoS One. 2017 Jan 18;12(1):e0170331. doi: 10.1371/journal.pone.0170331 (PMC5242524; doi:10.1371/journal.pone.0170331)
Supplement: S1 Data — (ZIP) [file pone.0170331.s001.zip]

Archive with 5 entries (5 files):
- S1.5_MEP AURC.sav
- S1.1_AP path length.sav
- S1.2_AP peak-to-peak amp.sav
- S1.3_MPF eyes open.sav
- S1.4_MPF eyes closed.sav
